# Supplementary material for: Honey Bees Can Use Sequence Learning to Predict Rewards from a Prior Unrewarded Visual Stimulus
Source: Insects. 2025 Mar 31;16(4):358. doi: 10.3390/insects16040358 (PMC12027691; doi:10.3390/insects16040358)
Supplement: Supplementary file 1 [file insects-16-00358-s001.zip]

Archive with 1 entries (1 files):
- insects-3449488-supplementary.pdf
